# Supplementary material for: Engineering PVA-CNF-MOF Composite Films for Active Packaging: Enhancing Mechanical Strength, Barrier Performance, and Stability for Fresh Produce Preservation
Source: Molecules. 2025 Oct 3;30(19):3971. doi: 10.3390/molecules30193971 (PMC12526449; doi:10.3390/molecules30193971)
Supplement: Supplementary file 1 [file molecules-30-03971-s001.zip]

Archive with 1 entries (1 files):
- molecules-3804262-supplementary.pdf
